# Supplementary material for: Genetic ancestry of families of putative Inka descent
Source: Mol Genet Genomics. 2018 Mar 3;293(4):873–81. doi: 10.1007/s00438-018-1427-4 (PMC6061041; doi:10.1007/s00438-018-1427-4)
Supplement: Supplementary file 2 — Supplementary material 2 (XLSX 9 KB) [file 438_2018_1427_MOESM2_ESM.xlsx]

## Sheet: 11_Inkas
Supplemental Table 1. List of the 11 Inkas, their main wives and corresponding ayllus.
Inka	Coya	Ayllu
Manco capac	Mama Ocllo	Chima
Sinchi Roca	Mama Coca	Raurau
Lloque Yupanqui	Mama Cava	Avayni
Mayta Capac	Mama Taucaray	Usca Mayta
Capac Yupanqui	Curihilpay	Apu Mayta
Inka Roca	Mama Micay	Vicaquirao
Yahuar Huaca	Mama Chicya	Aucaylli
Wiracocha Inka	Mama Rondocaya	Sucso
Pachacutec	Mama Anahuarque	Iñaca / Hatun
Tupac Inka Yupanqui	Mama Ocllo	Capac
Huayna Capac	Cusi Rimay	Tumipampa
