# Supplementary material for: Genetic ancestry of families of putative Inka descent
Source: Mol Genet Genomics. 2018 Mar 3;293(4):873–81. doi: 10.1007/s00438-018-1427-4 (PMC6061041; doi:10.1007/s00438-018-1427-4)
Supplement: Supplementary file 3 — Supplementary material 3 (XLSX 13 KB) [file 438_2018_1427_MOESM3_ESM.xlsx]

## Sheet: Table S2a
Supplemental Table 2a. Identified number of individuals among the Panakas from San Sebastian and San Jeronimo localities (Cusco).*
Inka	Ayllu	Existent 2015 (families)	Samples (families; ind.)	Match
				(families; ind.)
Manco Capac	Chima	2	1 (1)	0
Sinchi Roca	Raurau	1	0
Lloque Yupanqui	Avayni	1	1 (2)	1 (2)
Mayta Capac	Uscamayta	0	0
Capac Yupanqui	Apumayta	0	0
Inca Roca	Vicaquirao	1	0
Yahuar Huacac	Aucaylli	5	4 (5)	4 (5)
Viracocha	Sucso	12	5 (9)	1 (3)
Pachacutec	Hatun	0	0
Tupac Yupanqui	Capac	0	0
Huayna Capac	Tumipampa	2	2 (1)	0
Unknown	Unknown	3
Total		27	13 (18)	6 (10)
* This part of the research has been done by Ronald Elward, and forms the basis for his Master degree’ thesis in History at the UNMSM under the title “Los Incas Republicanos, la élite indígena cusqueña entre asimilación y resistencia cultural durante el Siglo XIX”), currently under way.

## Sheet: Table S2b
Supplemental Table 2b. Putative Panakas families in Cusco and inmediate surroundings by years 1800 and 2015.*
Inka	Ayllu	Location	identified 1800	Existent 2015
Manco Capac	Chima	San Sebastian	3	2
Sinchi Roca	Raurau	San Sebastian	1	1
Lloque Yupanqui	Avayni	San Jeronimo	1	1
Mayta Capac	Uscamayta	Belén	1	0
Capac Yupanqui	Apumayta	Hospital de Naturales	3	0
Inca Roca	Vicaquirao	San Sebastian	1	1
Yahuar Huaca	Aucaylli	San Jeronimo/San Sebastian	6	5
Viracocha	Sucso	San Jeronimo/San Sebastian	18	12
Pachacutec	Hatun	San Blas	1	0
Tupac Yupanqui	Capac	San Cristobal/San Blas	3	0
Huayna Capac	Tumipampa	San Cristobal/Santa Ana	6	2
Unknown	unknown		21	3
Total			65	27
* This part of the research has been done by Ronald Elward, and forms the basis for his Master degree’ thesis in History at the UNMSM under the title “Los Incas Republicanos, la élite indígena cusqueña entre asimilación y resistencia cultural durante el Siglo XIX”), currently under way.
