# Supplementary material for: Genetic ancestry of families of putative Inka descent
Source: Mol Genet Genomics. 2018 Mar 3;293(4):873–81. doi: 10.1007/s00438-018-1427-4 (PMC6061041; doi:10.1007/s00438-018-1427-4)
Supplement: Supplementary file 6 — Supplementary material 6 (XLSX 11 KB) [file 438_2018_1427_MOESM6_ESM.xlsx]

## Sheet: Table_3c
Supplemental Table 3c. Estimated TMRCA through 14 Y-STRs (excluding DYS635, DYS385a and DYS385b) using ASD method by the Ethio Helix calculator*
Number of haplotypes	Y-STR cluster		Z-TMRCA	30 years/ generation		P-TMRCA	30 years/ generation		samples
3	AWKI-1		65	1950		18	540		K3,K9,K36
3	AWKI-2		93	2790		30	900		K34,K19,K24
* https://ehelix.pythonanywhere.com/
Z-TMRCA= mean TMRCA in generations using the Zhivotovsky mutation rates.
P-TMRCA= mean TMRCA in generations using all the available pedigree mutation rates.
