# Supplementary material for: Genetic ancestry of families of putative Inka descent
Source: Mol Genet Genomics. 2018 Mar 3;293(4):873–81. doi: 10.1007/s00438-018-1427-4 (PMC6061041; doi:10.1007/s00438-018-1427-4)
Supplement: Supplementary file 7 — Supplementary material 7 (XLSX 8 KB) [file 438_2018_1427_MOESM7_ESM.xlsx]

## Sheet: Table_3d
Supplemental Table 3d. Distribution of Y-chromosome haplogroup frequencies among 49 individuals.
Population	n	Q-M3	Q-CTS1780	Q-SA01	Q-Z19483 (predicted by Y-STRs)	R-M207	I2a	E-PF2477	T
SsSj	28	27	1	0	1	0	0	0	0
Pacarictampu	15	11	0	1	7	2	1	0	0
Cusco	3	1	0	0	0	1	0	1	0
Puno	3	1	0	0	1	1	0	0	1
Total	49	40	1	1		4	1	1	1
