# Supplementary material for: Genetic ancestry of families of putative Inka descent
Source: Mol Genet Genomics. 2018 Mar 3;293(4):873–81. doi: 10.1007/s00438-018-1427-4 (PMC6061041; doi:10.1007/s00438-018-1427-4)
Supplement: Supplementary file 9 — Supplementary material 9 (XLSX 8 KB) [file 438_2018_1427_MOESM9_ESM.xlsx]

## Sheet: Table_4b
Supplemental Table 4b. Distribution of mtDNA haplogroup frequencies among individuals from San Sebastian-San Jerónimo (SsSj) and Pacarictampu localities.
Population	n	A2	B2	C1	D1	D4h3a	M17a
Pacarictampu	20	1	13	4	2	0	0
Quechua_PE*	6	2	3	0	1	0	0
SsSj	25	2	13	5	3	1	1
Total	51	5	29	9	6	1	1
* Quechua_PE conglomerates individuals whose mothers or grandmothers were born outside of San Sebastian - San Jerónimo and Pacarictampu populations.
